# Supplementary material for: Construction of CNT-MgO-Ag-BaO Nanocomposite with Enhanced Field Emission and Hydrogen Sensing Performances
Source: Nanomaterials (Basel). 2023 Feb 27;13(5):885. doi: 10.3390/nano13050885 (PMC10005578; doi:10.3390/nano13050885)
Supplement: Supplementary file 1 [file nanomaterials-13-00885-s001.zip]

Archive with 1 entries (1 files):
- nanomaterials-2192903-supplementary.pdf
